# Supplementary material for: RNF112-mediated FOXM1 ubiquitination suppresses the proliferation and invasion of gastric cancer
Source: JCI Insight. 2023 Jun 8;8(11):e166698. doi: 10.1172/jci.insight.166698 (PMC10259508; doi:10.1172/jci.insight.166698)
Supplement: Supporting data values [file jciinsight-8-166698-s271.xlsx]

## Sheet: Supporting data values
Figure 2A
	EV			RNF112
MGC803	0.943406	0.99758	1.05901	0.493894	0.461698	0.463548
BGC823	0.963289	0.961741	1.07497	0.472534	0.484824	0.523263
Figure 2B
	EV			RNF112
CKS1	0.941792	1.09236	0.972024	0.547461	0.414782	0.476763
CCNB1	0.829014	1.24803	0.966522	0.452768	0.48565	0.409467
SKP2	1.13665	0.964923	0.911761	0.680948	0.567558	0.583474
FN1	1.01319	0.916943	1.07638	0.541367	0.397807	0.615458
ZEB1	1.02691	0.983047	0.990588	0.729839	0.682185	0.628621
Figure 2C
	EV			RNF112
CKS1	1.02465	1.02314	0.95387	0.712025	0.730957	0.776937
CCNB1	0.995369	1.06602	0.942431	0.615179	0.881438	0.725921
SKP2	1.07682	1.06434	0.872526	0.588943	0.544848	0.620656
FN1	0.974983	0.997418	1.02831	0.557896	0.551945	0.580971
ZEB1	1.03002	0.977103	0.993606	0.792243	0.747886	0.775786
Figure 2E
	EV			RNF112
MGC803	0.884615	0.980769	1.14103	0.416667	0.435897	0.301282
BGC823	1.02688	1.01075	0.962366	0.365591	0.274194	0.419355
Figure 2F
	EV			RNF112
MGC803	1.03029	0.971973	0.997892	0.317511	0.291592	0.276472
BGC823	0.993121	1.03697	0.969905	0.523646	0.474635	0.453998
Figure 2G
	RNF112+/+			RNF112-/-
MGC803	1.04371	0.962959	0.99333	1.82402	1.7826	1.85277
Figure 2H
	RNF112+/+			RNF112-/-
CKS1	0.972525	1.01512	1.01294	1.69989	1.54137	1.51778
CCNB1	1.03016	0.99122	0.979317	2.04304	1.90433	1.98313
SKP2	0.951505	1.00047	1.05048	2.15348	2.03256	1.98355
FN1	1.0279	0.948694	1.02547	3.22227	2.81452	2.92447
ZEB1	1.00925	1.00719	0.983758	2.63504	2.5254	2.58854
Figure 2J
	RNF112+/+			RNF112-/-
MGC803	0.950893	1.00446	1.04464	2.31696	2.69196	2.45089
Figure 2K
	RNF112+/+			RNF112-/-
MGC803	1.02413	1.00536	0.970509	2.11796	2.04021	2.10724
Figure 3E
	EV					RNF112
CKS1	0.924846	1.19668	1.00389	0.921085	0.977162	0.757305	0.753607	0.782481	0.676339	0.697784
CCNB1	0.97359	1.22841	0.97646	0.888215	0.964069	0.494332	0.6467	0.676662	0.642456	0.639456
SKP2	0.902954	1.30287	1.05293	0.947674	0.851872	0.402977	0.380497	0.382906	0.370822	0.369557
FN1	0.729823	1.09028	1.15333	1.02873	1.05923	0.384066	0.43388	0.362293	0.470135	0.443945
ZEB1	0.989614	0.956376	0.929369	1.05472	1.07791	0.503902	0.507994	0.546116	0.605572	0.621848
Figure 5E
	EV			RNF112-WT			RNF112-Mut
CKS1	0.996644	0.947921	1.05849	0.379434	0.364199	0.383262	0.994919	0.961051	0.97086
CCNB1	1.054	0.92789	1.0225	0.429207	0.401657	0.41887	0.933702	0.901418	0.921482
SKP2	0.986727	0.999314	1.01415	0.294558	0.268091	0.227526	1.00365	0.984666	1.00852
FN1	1.01071	0.909337	1.08805	0.755495	0.825885	0.768396	0.974828	1.10174	0.978157
ZEB1	1.02993	0.943197	1.02941	0.409217	0.38326	0.381489	0.927668	0.900949	0.902601
Figure 5F
	EV			RNF112-WT			RNF112-Mut
CKS1	1.01552	1.02799	0.957908	0.30114	0.318841	0.297674	1.00691	0.978932	0.922828
CCNB1	1.00751	1.02926	0.964331	0.431856	0.452979	0.451957	1.0167	0.977392	0.933221
SKP2	1.00201	0.994773	1.00324	0.648077	0.646025	0.65893	1.03458	0.960917	0.89601
FN1	0.933872	1.05208	1.01781	0.565507	0.553186	0.558471	1.0253	1.01038	0.96123
ZEB1	0.935154	1.04681	1.02153	0.395096	0.395645	0.38833	1.02289	1.00215	0.939819
Figure 5G
	EV			RNF112-WT			RNF112-Mut
MGC803	0.935393	1.01124	1.05337	0.370787	0.421348	0.438202	1.08708	0.969101	1.01966
BGC823	1.15738	1.01271	0.967021	0.335031	0.472089	0.593918	1.18784	0.936563	0.959406
Figure 5H
	EV			RNF112-WT			RNF112-Mut
MGC803	0.975421	0.992275	1.0323	0.372893	0.377107	0.438202	1.03652	0.929073	1.08497
BGC823	0.970677	0.961577	1.06775	0.549039	0.552073	0.530839	1.00101	0.903943	0.991911
Figure 6D
	DMSO			RCM-1
CKS1	0.942444	1.05741	1.00346	0.349957	0.332645	0.342261
CCNB1	1.02056	1.0163	0.964135	0.485965	0.465908	0.462604
SKP2	1.03696	1.01094	0.953923	0.675795	0.651719	0.643606
FN1	0.994722	0.92006	1.09265	0.431032	0.442179	0.443358
ZEB1	0.969059	1.03666	0.995441	0.342592	0.342368	0.337104
Figure 7B
RNF112+/+						RNF112-/-
DMSO			RCM-1			DMSO			RCM-1
0.993976	1.01205	0.987915	0.307229	0.23494	0.271084	2.09639	2.16867	2.12349	1.74398	1.62651	1.71687
	Supplemental Figure 5D
	WT+EV			RNF112 KO+EV			RNF112 KO+RNF112
CKS1	0.883061	1.02795	1.10164	1.51785	1.43582	1.4875	0.568817	0.707576	0.638542
CCNB1	1.01245	0.943491	1.04686	1.70191	1.79837	1.6738	0.77212	0.69323	0.608378
SKP2	0.981445	0.943738	1.07965	1.21991	1.3802	1.39225	0.586633	0.591063	0.597998
FN1	0.902839	1.13544	0.975499	2.13053	1.78404	2.15387	0.765694	0.619873	0.710279
ZEB1	0.989738	1.0238	0.986879	1.50225	1.2909	1.27167	0.786614	0.744412	0.763335
Supplemental Figure 5E
	WT+EV			RNF112 KO+EV			RNF112 KO+RNF112
MGC803	1.03676	0.992647	0.970588	2.15074	2.00735	1.98529	0.617647	0.661765	0.551471
Supplemental Figure 5F
	WT+EV			RNF112 KO+EV			RNF112 KO+RNF112
MGC803	1.03509	0.969298	0.995614	1.98684	1.9386	2.03509	0.451754	0.45614	0.47807
Supplemental Figure 6A
	EV			RNF112			RNF112+FOXM1
CKS1	1.0491	1.02758	0.927616	0.660646	0.698627	0.717012	0.98634	0.98183	1.00536
CCNB1	0.997522	1.02316	0.979792	0.685	0.702352	0.672845	1.01419	0.964116	0.93331
SKP2	1.01632	0.989514	0.994372	0.658395	0.670899	0.690839	1.07469	0.989519	0.982667
FN1	0.953966	1.03056	1.01718	0.295787	0.297708	0.308842	1.07085	1.03189	1.03657
ZEB1	0.984903	0.990988	1.02456	0.720195	0.695633	0.72519	1.11002	1.0258	1.02986
Supplemental Figure 6B
	EV			RNF112			RNF112+FOXM1
CKS1	0.977528	1.0627	0.959772	0.412235	0.610839	0.523751	1.12031	1.12596	1.1375
CCNB1	1.07546	0.990385	0.934155	0.4135	0.415179	0.505642	1.21889	1.01998	1.0292
SKP2	1.00437	1.05223	0.946226	0.588403	0.553318	0.543569	1.03167	1.08326	1.11258
FN1	0.989691	0.984741	1.02607	0.460612	0.429276	0.443827	0.963338	1.08334	1.069
ZEB1	1.02089	0.972042	1.00771	0.532172	0.44869	0.521187	0.93901	1.09903	1.07505
Supplemental Figure 6D
	EV			RNF112			RNF112+FOXM1
MGC803	1.01163	1.00581	0.982558	0.343023	0.319767	0.331395	0.726744	0.784884	0.790698
BGC823	1.07659	1.00438	0.919037	0.295405	0.315098	0.387309	0.702407	0.617068	0.787746
Supplemental Figure 6E
	EV			RNF112			RNF112+FOXM1
MGC803	1.0237	0.973934	1.00237	0.390995	0.386256	0.395735	0.774882	0.748815	0.781991
BGC823	0.946852	1.01063	1.04252	0.414554	0.397383	0.441537	0.721177	0.686836	0.738348
Supplemental Figure 6G
	WT+EV			RNF112 KO+EV			RNF112 KO+shFOXM1
CKS1	0.983857	1.00247	1.0139	1.62517	1.46058	1.39987	1.05292	0.967589	0.989037
CCNB1	0.930573	1.05595	1.01767	1.51299	1.43978	1.36693	1.01391	0.949329	0.944731
SKP2	1.05922	0.949626	0.994167	1.56096	1.62035	1.39799	1.09097	0.976488	0.937581
FN1	0.955041	1.11204	0.94158	1.8191	1.97137	1.62518	0.903418	1.02279	0.903048
ZEB1	1.17514	0.991364	0.858378	1.94262	1.89475	1.98174	0.995349	0.866605	0.838549
Supplemental Figure 6H
	WT+EV			RNF112 KO+EV			RNF112 KO+shFOXM1
MGC803	1.01389	1.04167	0.944444	2.29167	2.40278	2.44444	1.5	1.52778	1.70833
Supplemental Figure 6I
	WT+EV			RNF112 KO+EV			RNF112 KO+shFOXM1
MGC803	0.977941	1	1.02206	2.66176	2.42647	2.35294	1.40441	1.47059	1.55882
Supplemental Figure 7E
	RNF112+/+					RNF112-/-
CKS1	1.0208	0.988775	1.00957	0.976793	1.00468	3.30265	3.01667	3.25308	3.2735	3.32945
CCNB1	1.02069	1.03822	1.00078	0.930438	1.01342	2.05097	1.94554	2.04036	2.09449	1.98921
SKP2	1.03304	1.02041	0.972034	0.982065	0.99377	1.71804	1.69093	1.73819	1.72642	2.10326
FN1	0.893254	1.02457	1.02201	1.05561	1.01281	1.86983	1.84547	1.91958	1.86138	1.7451
ZEB1	0.970035	1.03414	1.00401	0.992534	1.00034	2.69014	2.60722	2.70995	2.61903	2.64952
